# Supplementary material for: Discovering Novel Small Molecule Compound for Prevention of Monoclonal Antibody Self-Association
Source: Antibodies (Basel). 2022 Jun 8;11(2):40. doi: 10.3390/antib11020040 (PMC9219649; doi:10.3390/antib11020040)
Supplement: Supplementary file 1 [file antibodies-11-00040-s001.zip]

Archive with 1 entries (1 files):
- antibodies-1732256-supplementary.pdf
